# Supplementary material for: A deep learning-based computational pipeline predicts developmental outcome in retinal organoids
Source: PLoS Biol. 2026 Jan 27;24(1):e3003597. doi: 10.1371/journal.pbio.3003597 (PMC12843511; doi:10.1371/journal.pbio.3003597)
Supplement: S1 Table — (XLSX) [file pbio.3003597.s001.xlsx]

## Sheet: Tabelle1
expert ID	n_images
Expert1	5271
Expert2	5271
Expert3	5271
Expert4	5271
Expert5	5271
Expert7	5271
