# Supplementary material for: A deep learning-based computational pipeline predicts developmental outcome in retinal organoids
Source: PLoS Biol. 2026 Jan 27;24(1):e3003597. doi: 10.1371/journal.pbio.3003597 (PMC12843511; doi:10.1371/journal.pbio.3003597)
Supplement: S2 Table — (XLSX) [file pbio.3003597.s002.xlsx]

## Sheet: Tabelle1
Experiment_ID	Number of images (slice 3/5)	Condition: Wnt-surrogate (nM)	Number of organoids at last time point	% RPE	% Lens	RPE area (mean +/- sd)	Lens area (mean +/- sd)	Number of organoids for RPE classes [0/1/2/3]	Number of organoids for lens classes [0/1/2/3]	Time points acquired
E001	11520	0/1/4	80	40	91.25	11448 +/- 4376	33231 +/- 13163	48/1/6/25	7/12/14/47	1-144
E002	728	0/1/4	13	23.08	0	21947 +/- 7926	N/A	10/0/0/3	13/0/0/0	1-35, 136-144
E003	13824	0	96	0	0	N/A	N/A	96/0/0/0	96/0/0/0	1-144
E004	13248	0/1/2/4	92	41.3	53.26	5852 +/- 3275	16584 +/- 8653	54/13/17/8	43/25/20/4	1- 144
E005	13561	0/1/2/4	94	67.02	75.53	7267 +/- 3389	30200 +/- 11497	31/12/21/30	23/11/21/39	1-144
E006	3589	0/1/2/4	91	51.65	73.63	4993 +/- 3650	24590 +/- 10521	44/19/20/8	24/19/23/25	1-29, 135-144
E007	13053	0/1/2/4	90	67.78	73.33	5032 +/- 2254	17360 +/- 7489	29/25/27/9	24/29/34/3	1-144
E008	12744	0	88	0	76.14	N/A	27887 +/- 9166	88/0/0/0	21/7/30/30	1-144
E009	13244	0/1/2/4	91	46.15	3.3	7793 +/- 4817	7739 +/- 5045	49/11/10/21	88/3/0/0	1-144
E010	12960	0/1/2/4	90	63.33	16.67	4827 +/- 2667	5938 +/- 5070	33/25/23/9	75/14/1/0	1-144
E011	8778	0/1/2/4	77	54.55	33.77	4984 +/- 3778	15738 +/- 11243	35/22/5/15	51/16/5/5	1-144
