# Supplementary material for: A deep learning-based computational pipeline predicts developmental outcome in retinal organoids
Source: PLoS Biol. 2026 Jan 27;24(1):e3003597. doi: 10.1371/journal.pbio.3003597 (PMC12843511; doi:10.1371/journal.pbio.3003597)
Supplement: S1 File — (CSV) [file pbio.3003597.s041.csv]

method_1	method_2	n_experiments	test	statistic	p_value	mean_auc_diff_(m1-m2)	p_holm	readout
Baseline_Morphometrics	Ensemble_test	11	Wilcoxon signed-rank	0	0.000976563	-0.413316467	0.03515625	RPE_Final
Ensemble_test	Expert_prediction	11	Wilcoxon signed-rank	0	0.000976563	0.143951554	0.0234375	RPE_Final
Baseline_Ensemble	Morphometrics_val	11	Wilcoxon signed-rank	0	0.000976563	-0.203068001	0.024414063	RPE_Final
Baseline_Ensemble	Ensemble_test	11	Wilcoxon signed-rank	0	0.000976563	-0.244665631	0.025390625	RPE_Final
Baseline_Ensemble	Baseline_Morphometrics	11	Wilcoxon signed-rank	0	0.000976563	0.168650836	0.026367188	RPE_Final
Baseline_Morphometrics	Ensemble_val	11	Wilcoxon signed-rank	0	0.000976563	-0.478183992	0.028320313	RPE_Final
Baseline_Ensemble	Ensemble_val	11	Wilcoxon signed-rank	0	0.000976563	-0.309533156	0.02734375	RPE_Final
Baseline_Morphometrics	Morphometrics_val	11	Wilcoxon signed-rank	0	0.000976563	-0.371718837	0.030273438	RPE_Final
Baseline_Morphometrics	Morphometrics_test	11	Wilcoxon signed-rank	0	0.000976563	-0.302333741	0.03125	RPE_Final
Baseline_Morphometrics	Expert_prediction	11	Wilcoxon signed-rank	0	0.000976563	-0.269364913	0.032226563	RPE_Final
Baseline_Morphometrics	Ensemble_test	11	Wilcoxon signed-rank	0	0.000976563	-0.386100012	0.033203125	RPE_Final
Ensemble_val	Morphometrics_val	11	Wilcoxon signed-rank	0	0.000976563	0.106465155	0.034179688	RPE_Final
Ensemble_test	Morphometrics_test	11	Wilcoxon signed-rank	0	0.000976563	0.110982726	0.029296875	RPE_Final
Baseline_Morphometrics	Ensemble_val	11	Wilcoxon signed-rank	1	0.001953125	-0.450967538	0.0390625	RPE_Final
Baseline_Ensemble	Ensemble_test	11	Wilcoxon signed-rank	1	0.001953125	-0.267628742	0.044921875	RPE_Final
Baseline_Ensemble	Ensemble_val	11	Wilcoxon signed-rank	1	0.001953125	-0.332496267	0.04296875	RPE_Final
Baseline_Ensemble	Expert_prediction	11	Wilcoxon signed-rank	1	0.001953125	-0.100714077	0.041015625	RPE_Final
Baseline_Morphometrics	Expert_prediction	11	Wilcoxon signed-rank	2	0.002929688	-0.242148459	0.052734375	RPE_Final
Ensemble_val	Expert_prediction	11	Wilcoxon signed-rank	2	0.002929688	0.208819079	0.055664063	RPE_Final
Baseline_Morphometrics	Morphometrics_test	11	Wilcoxon signed-rank	3	0.004882813	-0.275117286	0.083007813	RPE_Final
Ensemble_val	Morphometrics_test	11	Wilcoxon signed-rank	3	0.004882813	0.175850251	0.078125	RPE_Final
Baseline_Morphometrics	Morphometrics_val	11	Wilcoxon signed-rank	4	0.006835938	-0.344502383	0.102539063	RPE_Final
Baseline_Ensemble	Expert_prediction	11	Wilcoxon signed-rank	6	0.013671875	-0.123677188	0.19140625	RPE_Final
Baseline_Ensemble	Morphometrics_val	11	Wilcoxon signed-rank	6	0.013671875	-0.226031112	0.177734375	RPE_Final
Baseline_Ensemble	Baseline_Morphometrics	11	Wilcoxon signed-rank	8	0.024414063	0.145687725	0.29296875	RPE_Final
Morphometrics_val	Expert_prediction	11	Wilcoxon signed-rank	10	0.041992188	0.102353924	0.461914063	RPE_Final
Baseline_Ensemble	Morphometrics_test	11	Wilcoxon signed-rank	11	0.053710938	-0.133682905	0.537109375	RPE_Final
Baseline_Ensemble	Morphometrics_test	11	Wilcoxon signed-rank	12	0.067382813	-0.156646016	0.606445313	RPE_Final
Baseline_Ensemble	Baseline_Morphometrics	11	Wilcoxon signed-rank	13	0.083007813	0.118471271	0.6640625	RPE_Final
Ensemble_val	Ensemble_test	11	Wilcoxon signed-rank	14	0.1015625	0.064867525	0.7109375	RPE_Final
Baseline_Ensemble	Baseline_Morphometrics	11	Wilcoxon signed-rank	15	0.123046875	0.141434382	0.73828125	RPE_Final
Ensemble_test	Morphometrics_val	11	Wilcoxon signed-rank	19	0.240234375	0.04159763	1	RPE_Final
Morphometrics_val	Morphometrics_test	11	Wilcoxon signed-rank	21	0.3203125	0.069385096	1	RPE_Final
Morphometrics_test	Expert_prediction	11	Wilcoxon signed-rank	21	0.3203125	0.032968828	0.9609375	RPE_Final
Baseline_Ensemble	Baseline_Ensemble	11	Wilcoxon signed-rank	24	0.46484375	0.022963111	0.9296875	RPE_Final
Baseline_Morphometrics	Baseline_Morphometrics	11	Wilcoxon signed-rank	30	0.831054688	-0.027216455	0.831054688	RPE_Final
Baseline_Morphometrics	Ensemble_test	11	Wilcoxon signed-rank	0	0.000976563	-0.416297584	0.03515625	Lens_Final
Baseline_Morphometrics	Ensemble_test	11	Wilcoxon signed-rank	0	0.000976563	-0.342379851	0.024414063	Lens_Final
Baseline_Ensemble	Ensemble_val	11	Wilcoxon signed-rank	0	0.000976563	-0.353761291	0.025390625	Lens_Final
Baseline_Ensemble	Ensemble_test	11	Wilcoxon signed-rank	0	0.000976563	-0.304935884	0.026367188	Lens_Final
Ensemble_test	Morphometrics_val	11	Wilcoxon signed-rank	0	0.000976563	0.193928972	0.028320313	Lens_Final
Baseline_Ensemble	Ensemble_val	11	Wilcoxon signed-rank	0	0.000976563	-0.511948969	0.029296875	Lens_Final
Baseline_Ensemble	Ensemble_test	11	Wilcoxon signed-rank	0	0.000976563	-0.463123562	0.02734375	Lens_Final
Baseline_Morphometrics	Ensemble_val	11	Wilcoxon signed-rank	0	0.000976563	-0.465122992	0.03125	Lens_Final
Ensemble_val	Morphometrics_val	11	Wilcoxon signed-rank	0	0.000976563	0.24275438	0.032226563	Lens_Final
Baseline_Morphometrics	Morphometrics_val	11	Wilcoxon signed-rank	0	0.000976563	-0.222368612	0.033203125	Lens_Final
Baseline_Morphometrics	Expert_prediction	11	Wilcoxon signed-rank	0	0.000976563	-0.245690872	0.034179688	Lens_Final
Baseline_Ensemble	Morphometrics_val	11	Wilcoxon signed-rank	0	0.000976563	-0.269194589	0.030273438	Lens_Final
Baseline_Ensemble	Baseline_Morphometrics	11	Wilcoxon signed-rank	1	0.001953125	0.111361701	0.0390625	Lens_Final
Ensemble_test	Morphometrics_test	11	Wilcoxon signed-rank	1	0.001953125	0.208190411	0.046875	Lens_Final
Baseline_Morphometrics	Ensemble_val	11	Wilcoxon signed-rank	1	0.001953125	-0.391205259	0.044921875	Lens_Final
Baseline_Ensemble	Expert_prediction	11	Wilcoxon signed-rank	1	0.001953125	-0.292516849	0.04296875	Lens_Final
Baseline_Morphometrics	Morphometrics_test	11	Wilcoxon signed-rank	1	0.001953125	-0.208107173	0.041015625	Lens_Final
Baseline_Ensemble	Expert_prediction	11	Wilcoxon signed-rank	2	0.002929688	-0.134329171	0.049804688	Lens_Final
Ensemble_val	Expert_prediction	11	Wilcoxon signed-rank	2	0.002929688	0.21943212	0.055664063	Lens_Final
Baseline_Ensemble	Morphometrics_val	11	Wilcoxon signed-rank	2	0.002929688	-0.111006911	0.052734375	Lens_Final
Baseline_Ensemble	Morphometrics_test	11	Wilcoxon signed-rank	3	0.004882813	-0.254933151	0.078125	Lens_Final
Ensemble_val	Morphometrics_test	11	Wilcoxon signed-rank	3	0.004882813	0.257015818	0.073242188	Lens_Final
Ensemble_test	Expert_prediction	11	Wilcoxon signed-rank	4	0.006835938	0.170606713	0.095703125	Lens_Final
Baseline_Ensemble	Baseline_Ensemble	11	Wilcoxon signed-rank	6	0.013671875	0.158187678	0.177734375	Lens_Final
Baseline_Morphometrics	Morphometrics_val	11	Wilcoxon signed-rank	12	0.067382813	-0.148450879	0.80859375	Lens_Final
Ensemble_val	Ensemble_test	11	Wilcoxon signed-rank	13	0.083007813	0.048825408	0.913085938	Lens_Final
Baseline_Morphometrics	Expert_prediction	11	Wilcoxon signed-rank	14	0.1015625	-0.171773139	1	Lens_Final
Baseline_Ensemble	Morphometrics_test	11	Wilcoxon signed-rank	15	0.123046875	-0.096745473	1	Lens_Final
Baseline_Morphometrics	Morphometrics_test	11	Wilcoxon signed-rank	18	0.206054688	-0.13418944	1	Lens_Final
Baseline_Morphometrics	Baseline_Morphometrics	11	Wilcoxon signed-rank	19	0.240234375	-0.073917733	1	Lens_Final
Baseline_Ensemble	Baseline_Morphometrics	11	Wilcoxon signed-rank	20	0.278320313	-0.12074371	1	Lens_Final
Morphometrics_test	Expert_prediction	11	Wilcoxon signed-rank	20	0.278320313	-0.037583698	1	Lens_Final
Baseline_Ensemble	Baseline_Morphometrics	11	Wilcoxon signed-rank	22	0.365234375	-0.046825977	1	Lens_Final
Baseline_Ensemble	Baseline_Morphometrics	11	Wilcoxon signed-rank	28	0.700195313	0.037443968	1	Lens_Final
Morphometrics_val	Expert_prediction	11	Wilcoxon signed-rank	31	0.8984375	-0.02332226	1	Lens_Final
Morphometrics_val	Morphometrics_test	11	Wilcoxon signed-rank	31	0.8984375	0.014261439	0.8984375	Lens_Final
Baseline_Morphometrics	Ensemble_test	11	Wilcoxon signed-rank	0	0.000976563	-0.228856804	0.03515625	RPE_classes
Baseline_Morphometrics	Morphometrics_val	11	Wilcoxon signed-rank	0	0.000976563	-0.11095459	0.034179688	RPE_classes
Baseline_Morphometrics	Ensemble_val	11	Wilcoxon signed-rank	0	0.000976563	-0.320293267	0.033203125	RPE_classes
Ensemble_val	Morphometrics_val	11	Wilcoxon signed-rank	0	0.000976563	0.209338677	0.032226563	RPE_classes
Baseline_Ensemble	Ensemble_val	11	Wilcoxon signed-rank	0	0.000976563	-0.272571723	0.03125	RPE_classes
Baseline_Ensemble	Morphometrics_test	11	Wilcoxon signed-rank	2	0.002929688	-0.100337018	0.090820313	RPE_classes
Ensemble_test	Expert_prediction	11	Wilcoxon signed-rank	2	0.002929688	0.09763278	0.087890625	RPE_classes
Baseline_Ensemble	Ensemble_test	11	Wilcoxon signed-rank	2	0.002929688	-0.187389079	0.084960938	RPE_classes
Baseline_Morphometrics	Morphometrics_test	11	Wilcoxon signed-rank	3	0.004882813	-0.069378932	0.131835938	RPE_classes
Baseline_Ensemble	Morphometrics_val	11	Wilcoxon signed-rank	3	0.004882813	-0.063233045	0.13671875	RPE_classes
Baseline_Ensemble	Expert_prediction	11	Wilcoxon signed-rank	4	0.006835938	-0.0897563	0.177734375	RPE_classes
Baseline_Morphometrics	Ensemble_test	11	Wilcoxon signed-rank	5	0.009765625	-0.156430993	0.244140625	RPE_classes
Baseline_Ensemble	Ensemble_val	11	Wilcoxon signed-rank	5	0.009765625	-0.278825543	0.234375	RPE_classes
Baseline_Ensemble	Baseline_Morphometrics	11	Wilcoxon signed-rank	7	0.018554688	0.047721545	0.426757813	RPE_classes
Ensemble_val	Expert_prediction	11	Wilcoxon signed-rank	7	0.018554688	0.189069243	0.408203125	RPE_classes
Baseline_Morphometrics	Ensemble_val	11	Wilcoxon signed-rank	8	0.024414063	-0.247867457	0.512695313	RPE_classes
Baseline_Ensemble	Ensemble_test	11	Wilcoxon signed-rank	8	0.024414063	-0.181135259	0.48828125	RPE_classes
Ensemble_test	Morphometrics_test	11	Wilcoxon signed-rank	10	0.041992188	0.087052061	0.797851563	RPE_classes
Baseline_Morphometrics	Expert_prediction	11	Wilcoxon signed-rank	13	0.083007813	-0.058798214	1	RPE_classes
Ensemble_val	Morphometrics_test	11	Wilcoxon signed-rank	14	0.1015625	0.178488524	1	RPE_classes
Baseline_Morphometrics	Expert_prediction	11	Wilcoxon signed-rank	15	0.123046875	-0.131224025	1	RPE_classes
Ensemble_val	Ensemble_test	11	Wilcoxon signed-rank	18	0.206054688	0.091436463	1	RPE_classes
Ensemble_test	Morphometrics_val	11	Wilcoxon signed-rank	20	0.278320313	0.117902214	1	RPE_classes
Baseline_Morphometrics	Morphometrics_test	11	Wilcoxon signed-rank	21	0.3203125	-0.141804743	1	RPE_classes
Baseline_Ensemble	Morphometrics_val	11	Wilcoxon signed-rank	23	0.413085938	-0.069486865	1	RPE_classes
Baseline_Ensemble	Baseline_Morphometrics	11	Wilcoxon signed-rank	25	0.51953125	-0.030958086	1	RPE_classes
Baseline_Ensemble	Expert_prediction	11	Wilcoxon signed-rank	27	0.637695313	-0.08350248	1	RPE_classes
Baseline_Morphometrics	Morphometrics_val	11	Wilcoxon signed-rank	28	0.700195313	-0.038528779	1	RPE_classes
Baseline_Ensemble	Baseline_Ensemble	11	Wilcoxon signed-rank	29	0.764648438	0.00625382	1	RPE_classes
Baseline_Ensemble	Baseline_Morphometrics	11	Wilcoxon signed-rank	29	0.764648438	-0.024704266	1	RPE_classes
Morphometrics_test	Expert_prediction	11	Wilcoxon signed-rank	29	0.764648438	0.010580718	1	RPE_classes
Baseline_Morphometrics	Baseline_Morphometrics	11	Wilcoxon signed-rank	30	0.831054688	-0.072425811	1	RPE_classes
Baseline_Ensemble	Baseline_Morphometrics	11	Wilcoxon signed-rank	30	0.831054688	0.041467725	1	RPE_classes
Baseline_Ensemble	Morphometrics_test	11	Wilcoxon signed-rank	30	0.831054688	-0.094083198	1	RPE_classes
Morphometrics_val	Morphometrics_test	11	Wilcoxon signed-rank	31	0.8984375	-0.030850153	1	RPE_classes
Morphometrics_val	Expert_prediction	11	Wilcoxon signed-rank	32	0.965820313	-0.020269435	0.965820313	RPE_classes
Baseline_Morphometrics	Ensemble_test	11	Wilcoxon signed-rank	0	0.000976563	-0.274603305	0.03515625	Lens_classes
Baseline_Morphometrics	Ensemble_val	11	Wilcoxon signed-rank	0	0.000976563	-0.369553585	0.034179688	Lens_classes
Baseline_Ensemble	Expert_prediction	11	Wilcoxon signed-rank	0	0.000976563	-0.1582124	0.033203125	Lens_classes
Baseline_Morphometrics	Morphometrics_val	11	Wilcoxon signed-rank	0	0.000976563	-0.090644988	0.032226563	Lens_classes
Baseline_Ensemble	Morphometrics_val	11	Wilcoxon signed-rank	0	0.000976563	-0.127703745	0.03125	Lens_classes
Ensemble_val	Morphometrics_val	11	Wilcoxon signed-rank	0	0.000976563	0.278908597	0.030273438	Lens_classes
Baseline_Ensemble	Ensemble_val	11	Wilcoxon signed-rank	0	0.000976563	-0.406612342	0.029296875	Lens_classes
Baseline_Ensemble	Ensemble_test	11	Wilcoxon signed-rank	0	0.000976563	-0.311662062	0.028320313	Lens_classes
Baseline_Ensemble	Ensemble_test	11	Wilcoxon signed-rank	1	0.001953125	-0.280944771	0.0546875	Lens_classes
Baseline_Ensemble	Ensemble_val	11	Wilcoxon signed-rank	3	0.004882813	-0.375895051	0.131835938	Lens_classes
Baseline_Ensemble	Morphometrics_test	11	Wilcoxon signed-rank	3	0.004882813	-0.118683585	0.126953125	Lens_classes
Ensemble_test	Expert_prediction	11	Wilcoxon signed-rank	5	0.009765625	0.122732371	0.244140625	Lens_classes
Ensemble_test	Morphometrics_val	11	Wilcoxon signed-rank	7	0.018554688	0.183958317	0.4453125	Lens_classes
Ensemble_test	Morphometrics_test	11	Wilcoxon signed-rank	7	0.018554688	0.162261186	0.426757813	Lens_classes
Baseline_Morphometrics	Ensemble_test	11	Wilcoxon signed-rank	8	0.024414063	-0.204720461	0.537109375	Lens_classes
Ensemble_val	Expert_prediction	11	Wilcoxon signed-rank	9	0.032226563	0.217682651	0.676757813	Lens_classes
Baseline_Morphometrics	Ensemble_val	11	Wilcoxon signed-rank	10	0.041992188	-0.299670742	0.83984375	Lens_classes
Ensemble_val	Morphometrics_test	11	Wilcoxon signed-rank	11	0.053710938	0.257211466	1	Lens_classes
Baseline_Morphometrics	Expert_prediction	11	Wilcoxon signed-rank	14	0.1015625	-0.08198809	1	Lens_classes
Baseline_Morphometrics	Morphometrics_test	11	Wilcoxon signed-rank	14	0.1015625	-0.042459276	1	Lens_classes
Morphometrics_test	Expert_prediction	11	Wilcoxon signed-rank	14	0.1015625	-0.039528815	1	Lens_classes
Baseline_Ensemble	Expert_prediction	11	Wilcoxon signed-rank	14	0.1015625	-0.188929691	1	Lens_classes
Baseline_Ensemble	Baseline_Morphometrics	11	Wilcoxon signed-rank	15	0.123046875	-0.037058757	1	Lens_classes
Ensemble_val	Ensemble_test	11	Wilcoxon signed-rank	16	0.147460938	0.09495028	1	Lens_classes
Baseline_Morphometrics	Expert_prediction	11	Wilcoxon signed-rank	19	0.240234375	-0.151870934	1	Lens_classes
Baseline_Ensemble	Morphometrics_test	11	Wilcoxon signed-rank	22	0.365234375	-0.149400877	1	Lens_classes
Baseline_Ensemble	Morphometrics_val	11	Wilcoxon signed-rank	22	0.365234375	-0.096986453	1	Lens_classes
Baseline_Morphometrics	Morphometrics_test	11	Wilcoxon signed-rank	23	0.413085938	-0.112342119	1	Lens_classes
Baseline_Ensemble	Baseline_Morphometrics	11	Wilcoxon signed-rank	25	0.51953125	-0.076224309	1	Lens_classes
Baseline_Ensemble	Baseline_Morphometrics	11	Wilcoxon signed-rank	25	0.51953125	-0.106941601	1	Lens_classes
Morphometrics_val	Expert_prediction	11	Wilcoxon signed-rank	27	0.637695313	-0.061225946	1	Lens_classes
Baseline_Morphometrics	Baseline_Morphometrics	11	Wilcoxon signed-rank	27	0.637695313	-0.069882844	1	Lens_classes
Baseline_Ensemble	Baseline_Ensemble	11	Wilcoxon signed-rank	29	0.764648438	-0.030717292	1	Lens_classes
Morphometrics_val	Morphometrics_test	11	Wilcoxon signed-rank	31	0.8984375	-0.021697132	1	Lens_classes
Baseline_Ensemble	Baseline_Morphometrics	11	Wilcoxon signed-rank	31	0.8984375	-0.006341465	1	Lens_classes
Baseline_Morphometrics	Morphometrics_val	11	Wilcoxon signed-rank	32	0.965820313	-0.020762144	0.965820313	Lens_classes
